# Supplementary material for: Monitoring of Inflammatory Bowel Disease in Pregnancy: A Review of the Different Modalities
Source: J Clin Med. 2023 Nov 27;12(23):7343. doi: 10.3390/jcm12237343 (PMC10707304; doi:10.3390/jcm12237343)
Supplement: Supplementary file 1 [file jcm-12-07343-s001.zip]

Archive with 1 entries (1 files):
- jcm-2661875-supplementary.pdf
